# Supplementary material for: Structural Insight into Catalysis by the Flavin-Dependent NADH Oxidase (Pden_5119) of Paracoccus denitrificans
Source: Int J Mol Sci. 2023 Feb 13;24(4):3732. doi: 10.3390/ijms24043732 (PMC9963409; doi:10.3390/ijms24043732)
Supplement: Supplementary file 1 [file ijms-24-03732-s001.zip]

Archive with 1 entries (1 files):
- ijms-2146169-supplementary.pdf
